# Supplementary material for: Juvenile Hormone Analogues Reduce the Expression of a Fatty Acid-Binding Protein Involved in Lipid Accumulation in the Migratory Locust Locusta migratoria
Source: Insects. 2026 Jun 25;17(7):664. doi: 10.3390/insects17070664 (PMC13411818; doi:10.3390/insects17070664)
Supplement: Supplementary file 1 [file insects-17-00664-s001.zip]

Archive with 1 entries (1 files):
- insects-4347597-supplementary.pdf
